# Supplementary material for: Cloning and Functional Analysis of BcMYB101 Gene Involved in Leaf Development in Pak Choi (Brassica rapa ssp. Chinensis)
Source: Int J Mol Sci. 2020 Apr 15;21(8):2750. doi: 10.3390/ijms21082750 (PMC7254494; doi:10.3390/ijms21082750)
Supplement: Supplementary file 1 [file ijms-21-02750-s001.zip]

Archive with 3 entries (3 files):
- supplementary figure.docx
- Table S1.xlsx
- Table S2.xlsx
