# Supplementary material for: Cloning and Functional Analysis of BcMYB101 Gene Involved in Leaf Development in Pak Choi (Brassica rapa ssp. Chinensis)
Source: Int J Mol Sci. 2020 Apr 15;21(8):2750. doi: 10.3390/ijms21082750 (PMC7254494; doi:10.3390/ijms21082750)
Supplement: Supplementary file 1 [file ijms-21-02750-s001.zip › Table S1.xlsx]

## Sheet: sheet1
Table S1. Primers used in the paper
Primer		Sequence(5'-3')
Cloning
BcMYB101-F		ATGGACGGTGGTGGAGAGACG
BcMYB101-R		GAAGATACTAGGCATGTTGTCCCA
BcMYB101-N-F		ATGGACGGTGGTGGAGAGACG
BcMYB101-N-R		TTGAGGGTATAGAGGCAAACCATC
BcMYB101-M-F		ATGGAGACTCAGCATCAAGGGA
BcMYB101-M-R		ACTCATAGCATCAATGTCTTTC
BcMYB101-C-F		ATGTATAGTTCATTGCTTATGGGAG
BcMYB101-C-R		GAAGATACTAGGCATGTTGTCCCA
BcARCA-F		ATGGCGGAAGGACTCGTCC
BcARCA-R		GTAACGGCCAATACCCCAAA
BcTCH4-F		ATGGCACACAGTTACTTCCTTCC
BcTCH4-R		TGCAGCAAAGCACTCTTTAGGA
BcGRP7-F		ATGGCGTCCCCTGATGTTG
BcGRP7-R		CCAACCACCACCACCGCC
BcTFIIS-F		ATGGAAAGTGAATTGATTGCATTG
BcTFIIS-R		ACAGAACTTCCAGTGATTGTCACAG
BcGAPC-F		ATGGCTGACAACAAGAAGATTAAGAT
BcGAPC-R		GGCCTTGGACATGTGGATGA
Overexpression
BcMYB101-F-BamHI		GGATCCATGGACGGTGGTGGAGAGACG
BcMYB101-R-KpnI		GGTACCTTAGAAGATACTAGGCATGTTGTCC
Yeast-two hybrid
BD-BcMYB101-F		ATGGCCATGGAGGCCGAATTCATGGACGGTGGTGGAGAGACG
BD-BcMYB101-R		CCGCTGCAGGTCGACGGATCCGAAGATACTAGGCATGTTGTCCCA
BD-BcMYB101-N-F		ATGGCCATGGAGGCCGAATTCATGGACGGTGGTGGAGAGACG
BD-BcMYB101-N-R		CCGCTGCAGGTCGACGGATCCTTGAGGGTATAGAGGCAAACCATC
BD-BcMYB101-M-F		ATGGCCATGGAGGCCGAATTCATGGAGACTCAGCATCAAGGGA
BD-BcMYB101-M-R		CCGCTGCAGGTCGACGGATCCACTCATAGCATCAATGTCTTTC
BD-BcMYB101-C-F		ATGGCCATGGAGGCCGAATTCATGTATAGTTCATTGCTTATGGGAG
BD-BcMYB101-C-R		CCGCTGCAGGTCGACGGATCCGAAGATACTAGGCATGTTGTCCCA
AD-BcARCA-F		GCCATGGAGGCCAGTGAATTCATGGCGGAAGGACTCGTCC
AD-BcARCA-R		CAGCTCGAGCTCGATGGATCCGTAACGGCCAATACCCCAAA
AD-BcTCH4-F		GCCATGGAGGCCAGTGAATTCATGGCACACAGTTACTTCCTTCC
AD-BcTCH4-R		CAGCTCGAGCTCGATGGATCCTGCAGCAAAGCACTCTTTAGGA
AD-BcTFIIS-F		GCCATGGAGGCCAGTGAATTCATGGAAAGTGAATTGATTGCATTG
AD-BcTFIIS-R		CAGCTCGAGCTCGATGGATCCACAGAACTTCCAGTGATTGTCACAG
AD-BcGAPC-F		GCCATGGAGGCCAGTGAATTCATGGCTGACAACAAGAAGATTAAGAT
AD-BcGAPC-R		CAGCTCGAGCTCGATGGATCCGGCCTTGGACATGTGGATGA
qRT-PCR
qAtActin-F		TTGACAATTGATGCAAACAAT
qAtActin-R		CCATTGCTTAATTCCACGGAC
qAtMYB101-F		GAAAGGGCCGTGGACAACGA
qAtMYB101-R		CCACACCGGAGCAAACCTGA
qBcActin-F		GTTGCTATCCAGGCTGTTCT
qBcActin-R		AGCGTGAGGAAGAGCATAAC
qBcMYB101-F		GGCGAATCATCTCCGGCCAA
qBcMYB101-R		AGCCATGCGAGCCCATTTGT
