# Supplementary material for: Cloning and Functional Analysis of BcMYB101 Gene Involved in Leaf Development in Pak Choi (Brassica rapa ssp. Chinensis)
Source: Int J Mol Sci. 2020 Apr 15;21(8):2750. doi: 10.3390/ijms21082750 (PMC7254494; doi:10.3390/ijms21082750)
Supplement: Supplementary file 1 [file ijms-21-02750-s001.zip › Table S2.xlsx]

## Sheet: Sheet1
Table S2 Functional annotation of candidate interaction proteins with BcMYB101.
Gene name	A. thaliana	Annotations
BcARCA	AT1G18080	response to abscisic acid and gibberellin; positive regulation of protein phosphorylation; seed germination
BcTCH4	AT5G57560	cell wall biogenesis; response to auxin, brassinosteroid, and environmental stimuli
BcGAPC	AT3G04120	fruit development; glycolytic process; response to heat, hydrogen peroxide, oxidative stress, sucrose; seed development
BcTFIIs	AT2G38560	regulation of flower development; response to gibberellin; seed germination
